# Supplementary material for: Droplet-based microfluidic high-throughput screening of heterologous enzymes secreted by the yeast Yarrowia lipolytica
Source: Microb Cell Fact. 2017 Jan 31;16:18. doi: 10.1186/s12934-017-0629-5 (PMC5282883; doi:10.1186/s12934-017-0629-5)
Supplement: Supplementary file 10 — Additional file 10: Table S1. Thermostable variants of endo-β-1,4-xylanase C. Xylanase activity (RFU average) before and after heat treatment (90 °C) and residual activity of the 6 thermoresistant clones. [file 12934_2017_629_MOESM10_ESM.csv]

	Not heated	Heated	% of residual activity
Clone 1	3787±183	1344±60	35.5±3.3
Clone 2	4342±131	363±13	8.4±0.6
Clone 3	4386±27	1183±259	27.0±5.7
Clone 4	1377±14	539±60	39.2±4.8
Clone 5	1383±59	568±59	41.1±2.1
Clone 6	2729±44	1312±586	48.1±2.2
JMY4510 control	5559±42	284±5	5.1±0.1
