# Supplementary material for: Droplet-based microfluidic high-throughput screening of heterologous enzymes secreted by the yeast Yarrowia lipolytica
Source: Microb Cell Fact. 2017 Jan 31;16:18. doi: 10.1186/s12934-017-0629-5 (PMC5282883; doi:10.1186/s12934-017-0629-5)
Supplement: Supplementary file 12 — Additional file 12: Table S2. Y. lipolytica and E. coli strains used in this study. [file 12934_2017_629_MOESM12_ESM.csv]

Name	Description/Features/Genotype	Gene expressed/cloned	Reference
Y.lipolytica
JMY2566	MATa; ura3::pTEF-RedStar2-LEU2ex-Zeta; leu2-270; xpr2-232		[22]
JMY2810	JMY2566 – with empty vector		[22]
JMY4343	JMY2566 + URAex-pTEF-egIA	A. niger endoglucanase A	This work
JMY4346	JMY2566 + URAex-pTEF-xlnb	A. niger endo-beta-1,4-xylanase B	This work
JMY4407	JMY2566 + URAex-pTEF-pepI	A. niger aspartic protease pepI	This work
JMY4469	JMY2566 + URAex-pTEF-cbha	A. niger 1,4-beta-cellobiohydrolase A	This work
JMY4510	JMY2566 + URAex-pTEF-xlnc	A. niger endo-beta-1,4-xylanase C	This work
E.coli
E2497	JMP62-URAex-pTEF+egIA	egIA: codon optimized endoglucanase A (A2R322) from A. niger strain CBS 513.88	This work
E2499	JMP62-URAex-pTEF+xlnb	xlnb: codon optimized endo-beta-1,4-xylanase B (A2Q710) from A. niger strain CBS 513.88	This work
E2527	JMP62-URAex-pTEF+cbha	cbha: codon optimized 1,4-beta-cellobiohydrolase A (A2QPG2) from A. niger strain CBS 513.88	This work
E2529	JMP62-URAex-pTEF+pepI	pepI: codon optimized aspartic protease pepI (A2R3L3) from A. niger strain CBS 513.88	This work
E2603	JMP62-URAex-pTEF+xlnc	xlnc: codon optimized endo-beta-1,4-xylanase C (A2QFV7) from A. niger strain CBS 513.88	This work
