# Supplementary material for: Droplet-based microfluidic high-throughput screening of heterologous enzymes secreted by the yeast Yarrowia lipolytica
Source: Microb Cell Fact. 2017 Jan 31;16:18. doi: 10.1186/s12934-017-0629-5 (PMC5282883; doi:10.1186/s12934-017-0629-5)
Supplement: Supplementary file 13 — Additional file 13: Table S3. List of primers used to check cassette integration at the specific Zeta locus. [file 12934_2017_629_MOESM13_ESM.csv]

Name	Sequence
322-F1 (egIA)	ACCGTCAAGTCGTACTCTAACTC
3L3-F1 (pepI)	ACATACACCGATGCCGACAGC
PG2-F1 (cbha)	TGACGGATGCGACTTCAACC
FV7-F1 (xlnc)	ATTGAACGCTTTGGCAGGAG
7IO-F1 (xlnb)	TTTGTGGGTGGTAAGGGATG
